# Supplementary material for: Effectiveness of Multidomain Dormitory Environment and Roommate Intervention for Improving Sleep Quality of Medical College Students: A Cluster Randomised Controlled Trial in China
Source: Int J Environ Res Public Health. 2022 Nov 20;19(22):15337. doi: 10.3390/ijerph192215337 (PMC9691206; doi:10.3390/ijerph192215337)
Supplement: Supplementary file 1 [file ijerph-19-15337-s001.zip]

Archive with 1 entries (1 files):
- ijerph-2003791-supplementary.pdf
